# Supplementary material for: SARS-CoV-2 antibody seroprevalence and associated risk factors in an urban district in Cameroon
Source: Nat Commun. 2021 Oct 6;12:5851. doi: 10.1038/s41467-021-25946-0 (PMC8494753; doi:10.1038/s41467-021-25946-0)
Supplement: Supplementary file 4 — Source Data [file 41467_2021_25946_MOESM4_ESM.xlsx]

## Sheet: Table 1
Characteristic

## Sheet: Figure 1A
category

## Sheet: Figure 1B
cat_age

## Sheet: Figure 1C Regions
region

## Sheet: Figure 1C Households
id

## Sheet: Figure 2
labels

## Sheet: Figure 3 A
cat_igg_result

## Sheet: Figure 3 B
id_of_igg_seropositive_individual

## Sheet: Figure 3 C
igg_result

## Sheet: Figure 4A
id_of_igg_seropositive_individual

[truncated: 9 more sheets: Figure 4B, Figure S2, Figure S3 A, Figure S3 B, Figure S5 A, Figure S5 B, Figure S5 C, Figure S6 A, Figure S6 B]
